# Supplementary material for: Attenuation of Muscle Damage, Structural Abnormalities, and Physical Activity in Respiratory and Limb Muscles following Treatment with Rucaparib in Lung Cancer Cachexia Mice
Source: Cancers (Basel). 2022 Jun 11;14(12):2894. doi: 10.3390/cancers14122894 (PMC9221243; doi:10.3390/cancers14122894)
Supplement: Supplementary file 1 [file cancers-14-02894-s001.zip]

Archive with 1 entries (1 files):
- cancers-1732992-supplementary.pdf
